# Supplementary material for: The Deleterious Effects of Shiga Toxin Type 2 Are Neutralized In Vitro by FabF8:Stx2 Recombinant Monoclonal Antibody
Source: Toxins (Basel). 2021 Nov 22;13(11):825. doi: 10.3390/toxins13110825 (PMC8621789; doi:10.3390/toxins13110825)
Supplement: Supplementary file 1 [file toxins-13-00825-s001.zip]

Archive with 1 entries (1 files):
- toxins-1442708-supplementary.pdf
